# Supplementary material for: Discovery of Selenocysteine as a Potential Nanomedicine Promotes Cartilage Regeneration With Enhanced Immune Response by Text Mining and Biomedical Databases
Source: Front Pharmacol. 2020 Jul 24;11:1138. doi: 10.3389/fphar.2020.01138 (PMC7394085; doi:10.3389/fphar.2020.01138)
Supplement: Supplementary file 2 [file Table_2.xlsx]

## Sheet: Sheet1
Category	Term	Count	#VALUE!	PValue	Genes	List Total	Pop Hits	Pop Total	Fold Enrichment	Bonferroni	Benjamini	FDR
GOTERM_BP_DIRECT	GO:0002504~antigen processing and presentation of peptide or polysaccharide antigen via MHC class II	2	4.88321	0.0338851	HLA-DRB4, HLA-DQA2	35	17	16792	56.4437	0.999455	0.999455	35.4783
GOTERM_BP_DIRECT	GO:0030520~intracellular estrogen receptor signaling pathway	2	4.584	0.0416946	DEFA3, ESR1	35	21	16792	45.6925	0.999907	0.990363	41.8028
GOTERM_BP_DIRECT	GO:0002227~innate immune response in mucosa	2	4.3381	0.0494428	CAMP, DEFA3	35	25	16792	38.3817	0.999984	0.974895	47.5086
GOTERM_BP_DIRECT	GO:0019731~antibacterial humoral response	2	3.54921	0.0854241	CAMP, DEFA3	35	44	16792	21.8078	1	0.9923	67.8577
GOTERM_CC_DIRECT	GO:0005887~integral component of plasma membrane	8	5.12127	0.0287305	TSPAN11, QRFPR, SLC38A6, CCR10, HLA-DRB4, SLC3A1, HLA-DQA2, ABCB5	40	1415	18224	2.57583	0.884351	0.884351	26.2963
GOTERM_CC_DIRECT	GO:0042613~MHC class II protein complex	2	4.44022	0.0460637	HLA-DRB4, HLA-DQA2	40	22	18224	41.4182	0.969491	0.825331	38.9571
GOTERM_CC_DIRECT	GO:0016021~integral component of membrane	17	4.05564	0.0601357	QRFPR, SLC38A6, ESR1, NPIPB3, SLC3A1, TMEM259, HLA-DQA2, PCDHB10, ABCB5, CHST1, TSPAN11, CRB1, CCR10, HLA-DRB4, SLC25A37, SLC17A9, ANO8	40	5163	18224	1.50014	0.989842	0.783425	47.7506
GOTERM_CC_DIRECT	GO:0071556~integral component of lumenal side of endoplasmic reticulum membrane	2	4.05213	0.0602819	HLA-DRB4, HLA-DQA2	40	29	18224	31.4207	0.989958	0.68344	47.8356
GOTERM_CC_DIRECT	GO:0016604~nuclear body	2	3.87168	0.0683136	TOLLIP, SS18L1	40	33	18224	27.6121	0.994679	0.649093	52.3178
GOTERM_CC_DIRECT	GO:0030658~transport vesicle membrane	2	3.67559	0.0782593	HLA-DRB4, HLA-DQA2	40	38	18224	23.9789	0.997595	0.633977	57.3842
GOTERM_CC_DIRECT	GO:0030669~clathrin-coated endocytic vesicle membrane	2	3.57043	0.0841769	HLA-DRB4, HLA-DQA2	40	41	18224	22.2244	0.998507	0.605276	60.1624
GOTERM_MF_DIRECT	GO:0032395~MHC class II receptor activity	2	5.02725	0.0306653	HLA-DRB4, HLA-DQA2	36	15	16881	62.5222	0.909117	0.909117	28.007
GOTERM_MF_DIRECT	GO:0015171~amino acid transmembrane transporter activity	2	3.42566	0.0930621	SLC38A6, SLC3A1	36	47	16881	19.9539	0.999459	0.976733	64.3205
KEGG_PATHWAY	hsa04672:Intestinal immune network for IgA production	3	8.43616	0.00288711	CCR10, HLA-DRB4, HLA-DQA2	13	47	6879	33.7758	0.116907	0.116907	2.65475
KEGG_PATHWAY	hsa05152:Tuberculosis	3	4.76885	0.0366802	CAMP, HLA-DRB4, HLA-DQA2	13	177	6879	8.96871	0.799492	0.552219	29.3734
KEGG_PATHWAY	hsa05310:Asthma	2	4.28952	0.0511359	HLA-DRB4, HLA-DQA2	13	30	6879	35.2769	0.895342	0.528743	38.6435
KEGG_PATHWAY	hsa05332:Graft-versus-host disease	2	4.15546	0.0561154	HLA-DRB4, HLA-DQA2	13	33	6879	32.0699	0.916533	0.4625	41.5754
KEGG_PATHWAY	hsa05330:Allograft rejection	2	3.99499	0.0627174	HLA-DRB4, HLA-DQA2	13	37	6879	28.6029	0.938279	0.427089	45.2697
KEGG_PATHWAY	hsa04940:Type I diabetes mellitus	2	3.81786	0.0709104	HLA-DRB4, HLA-DQA2	13	42	6879	25.1978	0.957687	0.409691	49.5635
KEGG_PATHWAY	hsa05320:Autoimmune thyroid disease	2	3.52119	0.0870997	HLA-DRB4, HLA-DQA2	13	52	6879	20.3521	0.98013	0.428671	57.1747
KEGG_PATHWAY	hsa05150:Staphylococcus aureus infection	2	3.46903	0.0903064	HLA-DRB4, HLA-DQA2	13	54	6879	19.5983	0.98292	0.398741	58.5543
KEGG_PATHWAY	hsa05416:Viral myocarditis	2	3.39446	0.095097	HLA-DRB4, HLA-DQA2	13	57	6879	18.5668	0.986389	0.379625	60.5416
